# Supplementary material for: Can the anatomy of abnormal flowers elucidate relationships of the androecial members in the ginger (Zingiberaceae)?
Source: EvoDevo. 2020 Jun 9;11:12. doi: 10.1186/s13227-020-00157-8 (PMC7285767; doi:10.1186/s13227-020-00157-8)
Supplement: Supplementary file 1 — Additional file 1: Table S1. Tests for significant saturation of the loci matrices for Zingiberales taxon samples. Table S2. Publication of the floral vascular system in Zingiberales. Table S3. The herbarium vouchers of the Alpinia intermedia in SCBG. Table S4. GeneBank accession numbers for previously sequenced species used for phylogenetic analysis in this study. [file 13227_2020_157_MOESM1_ESM.xlsx]

## Sheet: Supplement table S1
supplement table 1
loci maxtri	Iss	Iss.c	P(Iss<Iss.c)	saturated?
ITS	0.0592	0.5813	<0.001	No
ETS	0.0724	0.4853	<0.001	No
TRN	0.822	0.833	<0.5	Yes
CAM	0.186	0.6381	<0.001	No
rpLn	0.0925	0.5116	<0.001	No

## Sheet: Supplement table S2
Species	Staminodes	Main vascular supply	Publication
Musaceae/Musa/Musa_coccinea	no staminode	CDB -- style, outer androecium; PB -- inner androecium, one branch fade out	Liao, et al. 2001
Musaceae/Musa/Musa_superba	staminodes presence	DOS -- ovule, outer stamen; PLB -- glandular cells; staminal strands -- stamen	Tilak and Pai 1974
Strelitziaceae/Strelitzia/Strelitzia_nicolai	no staminode	CDB -- style; ABD -- outer androecium; PB -- inner androecium, labellum, outer branch	Tang, et al. 2000
Lowiaceae/Orchidantha/Orchidantha_chinensis	no staminode	CDB -- style; ABD -- outer androecium; PB -- inner androecium, labellum	Wen and Liao 1999
Heliconiaceae/Heliconia/Heliconia_librata	staminodes presence	CDB -- style, outer androecium, outer saminode; PLB -- style; PB -- inner androecium, outer branch	Hu, et al. 2011
Heliconiaceae/Heliconia/Heliconia_rostrata	staminodes presence	CDB -- style, outer androecium, outer saminode; PB -- inner androecium, outer branch	Wang, et al. 2010
Zingiberaceae/Globba/Globba_racemosa	staminodial labellum	CDB -- vascular plexus -- sepals, lateral staminodes, labellum, style , glands; PB -- vascular plexus -- petals, labellum, stamen	Guan, et al. 2008
Zingiberaceae/Hedychium/Hedychium_forrestii	staminodial labellum	CDB -- vascular plexus -- sepals, lateral staminodes, labellum, style , glands; PB -- vascular plexus -- petals, labellum, stamen	Zhang2009
Zingiberaceae/Hedychium/Hedychium_coronarium	staminodial labellum	CDB -- vascular plexus -- style; PLB (V. C. B.) -- ovule; vascular -- glands, androecium; PB (Sept. C. B.) -- vascular plexus	Lin, et al. 2007, Sharawy2013
Zingiberaceae/Alpinia/Alpinia_speciosa	staminodial labellum	CDB -- vascular plexus -- style; vascular -- glands, androecium; PLB (V. C. B.) -- ovule	Sharawy2013
Zingiberaceae/Alpinia/Alpinia_hainanensis	staminodial labellum	CDB -- vascular plexus -- lateral staminodes, labellum, style , glands; PB -- vascular plexus -- labellum, stamen	Liao, et al. 2003
Kaempferia scaposa	staminodial labellum		RAO & PAI, 1959
Zingiberaceae/Kaempferia/Kaempferia_rosea	staminodial labellum	no mid-anterior strand in the labellum, The placental bundles constitute essentially a carpellary vascular tissue	Pai1965b
Zingiberaceae/Curcuma/Curcuma_amada	staminodial labellum		Pai, 1962
Zingiberaceae/Curcuma/Curcuma_inodora	staminodial labellum		Rao1954
Zingiberaceae/Elettaria/Elettaria_cardamomum	staminodial labellum	vascular plexus -- petals, the androecium, the glands and the style	Pai 1965a
Costaceae/Costus/Costus_speciosus	staminodial labellum		Rao1954
Marantaceae/phrynium/Phrynium_virgatum	petaloid staminodes	CDB -- vascular plexus -- outer staminodes; PB (PIS) -- vascular plexus -- petals , stamen, flat petaloid part, cucullatum, hooded staminode	Tilak1966
Marantaceae/phrynium/Phrynium_capitatum	petaloid staminodes	CDB -- vascular plexus -- outer staminodes; PB (PIS) -- vascular plexus -- petals , stamen, flat petaloid part, cucullatum, hooded staminode	Tilak1968
Marantaceae/phrynium/Phrynium_parviflorum	petaloid staminodes	CDB -- vascular plexus -- outer staminodes; PB (PIS) -- vascular plexus -- petals, stamen, flat petaloid part, cucullatum, hooded staminode	Tilak1968
Marantaceae/Monotagma/Monotagma_plurispicatum	petaloid staminodes		Kirchoff1983
Cannaceae/Canna/Canna_indica	petaloid staminodes	CDB -- style, lateral staminodes, labellum; PB -- petals, stamen, labellum, inner staminode	Pai1963, Miao, et al. 2014
Cannaceae/Canna/Canna_flaccida	petaloid staminodes	CDB -- style, lateral staminodes, labellum; PB -- petals, stamen, labellum, inner staminode	Rao and Donde 1955
Note: ABD = accompanying bundle of dorsal CDB = carpellary dorsal bundle DOS = carpellary dorsal-cum-outer staminal strand PB = parietal bundle PLB = placental bundle Sept. C. B. = Septal Carpellary Bundle V. C. B. = Ventral Carpellary Bundle
Reference:
Guan, L.-L, P. Zou, and J.-P. Liao. Flower vascular anatomy of Globba racemosa. Acta Botanica Boreali-Occidentalia Sinica. 2008. 12(28):2385 -2392.
Hu, J.-Z, et al. Floral vascular system anatomy of Heliconia rostrata (Heliconiaceae). Plant Science Journal. 2011. 29(5):537-543.
Kirchoff, B. K. Floral organogenesis in five genera of the Marantaceae and in Canna (Cannaceae). American Journal of Botany. 1983. 70:508-523.
Liao, J.-P., et al. Studies on vascular system anatomy of the flower of Musa coccinea Andr. . Guihaia. 2001. 21:321-325.
Liao, J.-P., et al. Floral vasculature in Alpinia hainanensis in relation to the nature of the labellum in gingers. Nordic Journal of Botany. 2003. 23(5):545-553.
Lin, Z.-M, Y.-J. Tang, and J.-P. Liao. Floral vasculature anatomy of Hedychium coronarium (Zingiberaceae). Journal of Tropical and Subtropical Botany. 2007. 1(15):23- 29.
Miao, M.-Z., et al. Floral vasculature and ontogeny in Canna indica. Nordic Journal of Botany. 2014. 32(4):485-492.
Pai, R. M. The floral anatomy of Canna indica L. Bulletin Botanical Social College Science Nagpur. 1963. 4(2):45-53.
—. The floral anatomy of Elettaria cardamomum Maton, a re-investigation. New Phytologist. 1965a. 64(2):187-194.
—. The floral anatomy of Kaempferia Rosea Schweinf. ex Benth. with special reference to the glands in Zingiberaceae. 1965b.
Rao, V. S., and N. Donde. The floral anatomy of Canna flaccida. Journal of Universary Bombay. 1955. 24:1-10.
Rao, V. S., H. Karnik, and K Gupte. The floral anatomy of some scitamineae-par1. Journal of the Indian Botanical Society. 1954. 33:118-147.
Sharawy, S. M. Floral anatomy of Alpinia speciosa and Hedychium coronarium (Zingiberaceae) with particular reference to the nature of labellum and epigynous glands. J. Plant Develop. 2013. 20:13-24.
Tang, Y.-J., et al. Vascular system anatomy of Strelitzia nicolai flower. Botanica Yunnanica. 2000. 22:291-297.
Tilak, V. D., and R. M. Pai. Studies in the Floral Morphology of the Marantaceae: I. Vascular Anatomy of the Flower of Schumannianthus Virgatus Rolfe, With Special Reference to the Labellum. Canadian Journal of Botany. 1966. 44(10):1365-1370.
—. Studies in the floral morphology of the marantaceae. Proceedings of the Indian Academy of Sciences - Section B. 1968. 68(5):240-249.
—. The floral anatomy of Ensete superbum (Roxb.) cheesm. Proceedings of the Indian Academy of Sciences - Section B. 1974. 80(6):253-261.
Wang, X.-B, J.-P Liao, and P Zou. Study on vascular system anatomy of the flower of Heliconia librata Griggs. 2010.
Wen, Y.-Q., and J.-P. Liao. Floral morphology and anatomy of Orchidantha chinensis (Lowiaceae). Journal of Tropical and Subtropical Botany. 1999. 7(4):329-336.
Zhang, Z.-G, et al. Vascular system anatomy of the flower of Hedychium forrestii (Zingiberaceae) and its systematic significance. Journal of Tropical and Subtropical Botany. 2009. 17(4):315-320.
RAO V. S. & PAI R. M. 1959. The floral anatomy of some Scitamineae. II. Journal of University of Bombay. B.
28: 82.
PAI R. M. 1962. Studies in the vascular anatomy of the flower in the Scitamineae and the Burmanniaceae. Ph.D.
thesis, Bombay University.

## Sheet: Supplement table S3
code	serial number	bar code	mode type	inventory	status	collector	collect number	collect data	country	province	district	altitude	family	genus	species	author's name	idenrifier	site	habitat	longitude	latitude	习性	height	flower	fruit	data entry clerk
IBSC	671188	0179384	nottype	yes	flora	T.Y.A.Yang & C.H.Chu	7994	19970422	China	Taiwan	Taidong	290	Zingiberaceae	Alpinia	intermedia	Gagnep.	T.Y.A.Yang	Lanyu town, Hongtou village, Tianchi	Under forests					white		Lin Hui
IBSC	670527	0179386	nottype	yes	fruit	S.T.Chiu J.N.Chen	4144	19970429	China	Taiwan	Taidong	250	Zingiberaceae	Alpinia	intermedia	Gagnep.	S.T.Chiu	Lanyu town, Tai sen hill to Taiwan nuclear waste storage site	Virgin forest	121.3405	22.0030					Lin Hui
IBSC	670569	0179387	nottype	yes	fruit	T.Y.A.Yang	9689	19971119	China	Taiwan	Taipei	530	Zingiberaceae	Alpinia	intermedia	Gagnep.	T.Y.A.Yang	Yangmingshan national park, manger	Roadside			Herbaceous			orange	Lin Hui
IBSC	674152	0179392	nottype	yes	fruit	S.T.Chiu	4393	19980304	China	Taiwan	Nantou	0	Zingiberaceae	Alpinia	intermedia	Gagnep.	S.T.Chiu	Yuchi town, Wucheng to Lianhuachi branch no. 3 water source	Broadleaf forest,semi-shaded place	120.5230	23.5505	Erect herb				Lin Hui
IBSC	674991	0179395	nottype	yes	flora	T.Y.A.Yang C.H.Chang	10444	19980622	China	Taiwan	Nantou	715	Zingiberaceae	Alpinia	intermedia	Gagnep.	T.Y.A.Yang	Yuchi town, Lianhua pool	Under forest			Herb		white,pollens collected		Lin Hui
IBSC	737652	0745161	nottype	yes	flora	T.Y.A.Yang et al.	13764	20010607	China	Taiwan	Nanpei	560	Zingiberaceae	Alpinia	intermedia	Gagnep.	T.Y.A.Yang	Ruifang town, shuhai, county 102 line 18.6 km	Roadside,soil slope,forest margin	121.2505	25.0533	Herb	30-60cm	white,coll		Lin Hui
IBSC	731201	0745306	nottype	yes	flora	Sadao Suzuki		19350809	Japan			0	Zingiberaceae	Alpinia	intermedia	Gagnep.		Japan;Honshu,Wakayama Pref.(Prov.Kii),Higashimuro-gun,Taiji-cho,Tomyo-zaki Cape.		135.57	33.35					Lin Hui
IBSC	747911	0749131	nottype	yes	flora	Zou Pu	Pu 2010-09	20100420	China	Guangdong	Guangzhou	0	Zingiberaceae	Alpinia	intermedia	Gagnep.	Ye Yushi	Ginger Garden of SCBG	cultivate							Lin Hui
IBSC	759073	0762044	nottype	yes	flora	Zou Pu	Pu2011-03	20110523	China	Guangdong	Guangzhou	0	Zingiberaceae	Alpinia	intermedia	Gagnep.	Ye Yushi	Ginger Garden of SCBG	cultivate					white		Lin Hui
IBSC	764128	0768481	nottype	yes	fruit	Masakazu Fujiwara	96082626	19960826	China	Taiwan	Taipei	0	Zingiberaceae	Alpinia	intermedia	Gagnep.		Three gorges town, yunsen waterfall surrounding the north of the pagoda		121.27	24.48					Lin Hui

## Sheet: Supplement table S4
	rpl	ets	trn	cam	its	AGL6
Alpinia_sp			AY769797.1			KC815331.1
Canna_indica	KF601570.1	D29785.1	AF431628.1
Canna_jaegeriana	KY214611.1	KY214942.1	KY214481.1	KY215316.1		KC815332.1
Costus_sp			AY994563.1	KJ011280.1	FJ939544.1	KC815333.1
Curcuma_sp		AB261849.1	KY303752.1			KC815336.1
Curcuma_aromatica		AB047708.1	KY303748.1		AY994724.1
Curcuma_inodora			KY303750.1		JQ409964.1
Curcuma_kwangsiensis		AB047717.1	KJ803073.1		KJ872066.1
Curcuma_zedoaria		AB261848.1	KP208938.1		KX148601.1
Dimerocostus_strobilaceus		AF168839.1	AY994547.1	KJ011302.1
Ensete_superbum	KY214614.1	KY214943.1	KY214486.1	KY215319.1	KJ872109.1
Ensete_ventricosum	KY214615.1	KY214944.1	KY214485.1	KY215320.1	KJ011478.1
Globba_sp	KY214613.1		KY214483.1	KY215318.1		KC815342.1
Halopegia_azurea	KY214609.1		KY214479.1	KY215314.1		KC815344.1
Hanguana_malayana	KT312930.1	AF387604.1		KT312930.1	KY214935.1
Hedychium_coronarium			KU215228.1
Hedychium_flavescens			KU215227.1		KF933719.1
Hedychium_spicatum		AB047728.1			AB968058.1
Heliconia_albicosta	KY214633.1	KY215143.1	KY214499.1	KY215339.1
Heliconia_sp		KY215148.1	KY214503.1	KY215343.1	KX065432.1	KC815345.1
Heliconia_rostrata	KY214748.1	AF168850.1	AF431633.1	KY215469.1		KC815346.1
Heliconia_sp._Kress
Heliconia_wagneriana	KY214698.1	KY215213.1	KY214547.1	KY215413.1	AF434898.1
Maranta_bicolor		AF069225.1	KU215181.1
Monocostus_uniflorus	KF601572.1	AF168861.1	KY214482.1	KY215317.1 KJ011301.1
Musa_acuminata	HF677508.1		KT257578.1			AY941799.1
Musa_basjoo	KY214616.1	KY214945.1	KY214486.1	KY215321.1	KY214937.1	9.391e+06
Musa_coccinea	KY214617.1	KY214946.1		KY215322.1	KT257609.1	9.39454e+06
Musa_ornata	KY214618.1	KY214947.1	KY214488.1	KY215323.1	KY214930.1	9.39928e+06
Musa_sp._12	KY214619.1	KY214948.1	KY214489.1	KY215324.1	KY214932.1
Musella_lasiocarpa	KY214620.1	KY214949.1	KY214490.1	KY215325.1	KY214931.1
Orchidantha_sp			AF431612.1	AF430081.1	KY214926.1	KC815347.1
Orchidantha_chinensis			AF431613.1	AF430082.1	KY214927.1
Orchidantha_fimbriata	KF601569.1	AF168865.1	AF431614.1
Orchidantha_maxillarioides	KY214621.1	KY214950.1	KY214491.1	KY215326.1 AF430087.1	FJ428104.1 KY214941.1
Ravenala_madagascariensis	KF601568.1	KY214951.1	AF431639.1	KY215327.1
Strelitzia_caudata		KY214952.1	KY214493.1	KY215328.1	AF434884.1	KC815351.1
Strelitzia_reginae		KY214953.1	KY214494.1	KY215329.1	FJ428107.3 KY214939.1
Tapeinochilos_sp				KJ011303.1		KC815353.1
Thaumatococcus_daniellii	KF601575.1		KY214480.1	KY215315.1	FJ626403.1
Tradescantia_hirsuticaulis			KC512080.1		KJ011480.1
Tradescantia_ohiensis	HQ182736.1	AF069213.1	KC512074.1		AY673067.1
Xiphidium_caeruleum	JX088669.1	JX088669.1	EU499235.1	JX088669.1
Zingiber_spectabile	JX088661.1
Zingiber_officinale		AB047730.1				KC815354.1
